# Supplementary material for: son is necessary for proper vertebrate blood development
Source: PLoS One. 2021 Feb 25;16(2):e0247489. doi: 10.1371/journal.pone.0247489 (PMC7906411; doi:10.1371/journal.pone.0247489)
Supplement: S1 Data — (XLSX) [file pone.0247489.s005.xlsx]

## Sheet: Fig 1
band 3				hbaa1
control	son MO	rescue		control	son MO	rescue
1	0.712025	1.50525		1	0.0620683	0.712025
1	2.33e-05	1.12506		1	0.150726	1.02101
1	0.275	1.68179		1	0	2.63902
1	0			1	0.00387927	1.59107
ttest comparing control to MO				ttest comparing control to MO
0.0207217	**			0.000112887	****
ttest comparing control to rescue				ttest comparing control to rescue
0.116841	NS			0.330698	NS
ttest comparing son to rescue				ttest comparing son to rescue
0.00424629	***			0.0422796	*

## Sheet: Fig 2
cmpl				cd41
control	son MO	rescue		control	son MO	rescue
1	0.132127	0.779165		1	0.00110633	1.53687
1	0	1.67018		1	0.00200804	1.39474
1	0.476319	1.34723		1	0.119908	1.09429
1	0.400535			1	0.376312	0.913832
ttest comparing control to MO				ttest comparing control to MO
0.00683463	**			0.00218802	***
ttest comparing control to rescue				ttest comparing control to rescue
0.415204	NS			0.194968
ttest comparing son to rescue				ttest comparing son to rescue
0.0431751	*			0.00112024	****

## Sheet: Fig 3
mpx+ cells				mpx				csf3r
control	son MO	rescue		control	son MO	rescue		control	son MO	rescue
67	91	83		1	0.435275	0.795536		1	0.138696	0.946058
124	56	114		1	0.594603	1.01396		1	0.673617	1.25701
113	133	122		1	0.289172	1.38511		1	0.00264962	0.840896
82	74	142		1		1.71713		1	0.0016538
120	70	130				0.812252
166	69	78
104	46	114		ttest comparing control to MO				ttest comparing control to MO
92	59	54		0.0238927	*			0.0155503	**
86	105	75
100	76	85		ttest comparing control to rescue				ttest comparing control to rescue
125	86	79		0.46203	ns			0.917328	ns
121	100	95
145	75	146		ttest comparing son to rescue				ttest comparing son to rescue
122	102	147		0.0138705	**			0.0103969	**
100	63	120
184	66	143
167	106	136
141	156	206
141	81	166
147	69	95
137	96	142
151	90	104
125	145	110
104		125
137		120
110		113
122		87
112		117
121		186
153		195
145		200
119
139
128
163
117
133
175
153
141
149
127
122
119
180
197
157
169
133
117
157
125
107
ttest comparing control to MO
1.16954e-07	***
ttest comparing control to rescue
0.287536	ns
ttest comparing son to rescue
0.000212886	***

## Sheet: Fig 4
pixel density				lck
control	son MO	rescue		control	son MO	rescue
4.661	3.58	11.175		1	0.726986	0.68302
9.49	3.674	5.942		1	0	1.71713
6.584	2.892	2.204		1	0.823591	1.5123
11.116	1.262	8.712		1	0.180491	1.09429
5.201	1.104	2.983			0.223452
1.745	4.25968	11.227		ttest comparing control to MO
6.762	3.98814	0.487		0.0198025	*
7.893	5.20428	6.06
6.221	4.00472	4.865		ttest comparing control to rescue
6.315	3.07521	9.562		0.353145	ns
11.526	4.03289	8.743
4.834	6.11335	6.597		ttest comparing son to rescue
7.674	3.48696	4.513		0.0237721	*
2.654	4.44664	3.24
8.40226	4.0719	2.653
4.57481	5.05892	5.142
4.96151	2.65152
7.43917	2.50103
6.80546	3.52395
8.52458	3.44701
8.36261	2.90037
8.69285	3.02742
8.33155	2.16505
8.65681	3.03218
8.11185	4.57395
6.31914
6.4556
4.36873
6.41561
3.8875
6.50466
3.39457
5.43519
6.74983
ttest comparing control to MO
4.63592e-09	***
ttest comparing control to rescue
0.419296	ns
ttest comparing son to rescue
0.0123397	**

## Sheet: Fig 5
CFUs
SON MO	Control
1.30464	1.14238
1.31126	0.857616
1.06667	1.22222
1.08148	0.777778
1.06977	1
0.8	1.16571
0.685714	0.834286
ttest comparing control to MO
0.690478	NS

## Sheet: S3 Fig
control MO	son MO	rescue
16.3	2.54	21.4
18.2	2.02	13
18.1	3.15	10
15	3.53	6.94
	4.08
	4.57
	5.1
	4.8
ttest comparing control to son MO
3.94501e-05	**
ttest comparing control to rescue
0.28533	NS
ttest comparing son MO to rescue
0.0599125	*
